# Supplementary material for: Attractor Landscape Analysis Reveals a Reversion Switch in the Transition of Colorectal Tumorigenesis
Source: Adv Sci (Weinh). 2025 Jan 22;12(8):2412503. doi: 10.1002/advs.202412503 (PMC11848608; doi:10.1002/advs.202412503)
Supplement: Supplementary file 2 — Supplemental Table 1 [file ADVS-12-2412503-s001.csv]

Genes	Boolean functions
BHLHE40	(KLF6 | BHLHE40)
CDX2	(MYC | CDX2)
CDX2	CDX2
DDIT3	(DDIT3 | KLF5)
DDIT3	(DDIT3 | JUN)
DDIT3	(NFIL3 & DDIT3)
DDIT3	DDIT3
FOSL2	(BHLHE40 | KLF5) & !MYC
FOXO3	(FOXO3 & JUN)
JUN	(KLF5 & NFIL3) & !YY1
JUN	(KLF5 & DDIT3) & !YY1
JUN	(FOXO3 | NFIL3) & !YY1
JUN	(KLF5 | NFIL3) & !YY1
JUN	(DDIT3 & NFIL3) & !YY1
JUN	(KLF5 | DDIT3) & !YY1
JUN	DDIT3 & !YY1
JUN	KLF5 & !YY1
JUN	NFIL3 & !YY1
JUN	(DDIT3 | NFIL3) & !YY1
JUN	(FOXO3 | DDIT3) & !YY1
JUN	(KLF5 | FOXO3) & !YY1
KLF4	(BHLHE40 | FOXO3) & !MYC
KLF5	(JUN & RELB) & !YY1
KLF5	RELB & !YY1
KLF5	JUN & !YY1
KLF5	(JUN | RELB) & !YY1
KLF5	(FOXO3 | RELB) & !YY1
KLF5	(JUN | FOXO3) & !YY1
KLF5	(FOSL2 | RELB) & !YY1
KLF5	(JUN | FOSL2) & !YY1
KLF6	(KLF6 & MAFF)
KLF6	KLF6
MAFF	(FOXO3 | BHLHE40)
MYC	CDX2
MYC	(SMARCA4 | CDX2)
NFIA	MYC
NFIA	(SREBF1 & MYC)
NFIL3	DDIT3
NFIL3	(DDIT3 | JUN)
RELB	(KLF5 | RELB)
RELB	RELB
SMARCA4	MYC
SREBF1	(YY1 | NFIA)
SREBF1	YY1
YY1	YY1
YY1	(SREBF1 | YY1)
YY1	(MYC | YY1)
