# Supplementary material for: Attractor Landscape Analysis Reveals a Reversion Switch in the Transition of Colorectal Tumorigenesis
Source: Adv Sci (Weinh). 2025 Jan 22;12(8):2412503. doi: 10.1002/advs.202412503 (PMC11848608; doi:10.1002/advs.202412503)
Supplement: Supplementary file 3 — Supplemental Table 2 [file ADVS-12-2412503-s004.csv]

Genes	Boolean functions	Agreement level
BHLHE40	(KLF6 | BHLHE40)	0.89
CDX2	((MYC | CDX2))|(CDX2)	0.89
DDIT3	((DDIT3 | KLF5))|((DDIT3 | JUN))|((NFIL3 & DDIT3))|(DDIT3)	0.99
FOSL2	(BHLHE40 | KLF5) & !MYC	0.99
FOXO3	(FOXO3 & JUN)	0.83
JUN	((KLF5 & NFIL3) & !YY1)|((KLF5 & DDIT3) & !YY1)|((FOXO3 | NFIL3) & !YY1)|((KLF5 | NFIL3) & !YY1)|((DDIT3 & NFIL3) & !YY1)|((KLF5 | DDIT3) & !YY1)|(DDIT3 & !YY1)|(KLF5 & !YY1)|(NFIL3 & !YY1)|((DDIT3 | NFIL3) & !YY1)|((FOXO3 | DDIT3) & !YY1)|((KLF5 | FOXO3) & !YY1)	0.89
KLF4	(BHLHE40 | FOXO3) & !MYC	0.87
KLF5	((JUN & RELB) & !YY1)|(RELB & !YY1)|(JUN & !YY1)|((JUN | RELB) & !YY1)|((FOXO3 | RELB) & !YY1)|((JUN | FOXO3) & !YY1)|((FOSL2 | RELB) & !YY1)|((JUN | FOSL2) & !YY1)	0.91
KLF6	((KLF6 & MAFF))|(KLF6)	0.79
MAFF	(FOXO3 | BHLHE40)	0.89
MYC	(CDX2)|((SMARCA4 | CDX2))	0.91
NFIA	(MYC)|((SREBF1 & MYC))	0.93
NFIL3	(DDIT3)|((DDIT3 | JUN))	0.95
RELB	((KLF5 | RELB))|(RELB)	0.99
SMARCA4	MYC	0.91
SREBF1	((YY1 | NFIA))|(YY1)	0.89
YY1	(YY1)|((SREBF1 | YY1))|((MYC | YY1))	0.89
