# Supplementary material for: Attractor Landscape Analysis Reveals a Reversion Switch in the Transition of Colorectal Tumorigenesis
Source: Adv Sci (Weinh). 2025 Jan 22;12(8):2412503. doi: 10.1002/advs.202412503 (PMC11848608; doi:10.1002/advs.202412503)
Supplement: Supplementary file 4 — Supplemental Table 3 [file ADVS-12-2412503-s003.csv]

PerturbedGene1	PerturbedGene2	FinalCS	DiffCS	InitialCS	SmoothWidth	Tstep	iDEG	NetSize	AgreeLevel	MeanTopAtt	BasinSize	Distance2Normal	Distance2Cancer
MYC_0	YY1_0	0.0378703303436925	-0.477509183435464	0.515379513779157	100	100	2	13	0.966923076923077	0.692307692307692	0.726806640625	0.554700196225229	0
MYC_0	YY1_0	0.0386501520173611	-0.477246007142694	0.515896159160055	100	100	1	13	0.966923076923077	0.692307692307692	0.726806640625	0.554700196225229	0
MYC_0	YY1_0	0.0386544177151067	-0.511509386404754	0.550163804119861	100	100	3	17	0.960588235294118	0.705882352941177	0.36358642578125	0.685994340570035	0.420084025208403
YY1_0	MYC_0	0.0500114655584999	-0.595636279198138	0.645647744756638	100	300	2	13	0.920769230769231	0.461538461538462	0.875	0	0
YY1_0	MYC_0	0.0501527181010153	-0.597640316578514	0.647793034679529	100	300	1	13	0.920769230769231	0.461538461538462	0.875	0	0
YY1_0	MYC_0	0.0555499614148413	-0.625076645022738	0.68062660643758	100	300	3	17	0.906470588235294	0.352941176470588	0.65625	0	0
SREBF1_0	MYC_0	0.0639296596906588	-0.605429671064671	0.66935933075533	300	500	2	13	0.860769230769231	0.461538461538462	0.875	0.277350098112615	0
SREBF1_0	MYC_0	0.0648836162231322	-0.607192841722467	0.672076457945599	300	500	1	13	0.860769230769231	0.461538461538462	0.875	0.277350098112615	0
SREBF1_0	MYC_0	0.0867400742822527	-0.556318429026859	0.643058503309112	300	300	2	13	0.922307692307692	0.461538461538462	0.875	0	0
SREBF1_0	MYC_0	0.0882677556733661	-0.555496436226753	0.643764191900119	300	300	1	13	0.922307692307692	0.461538461538462	0.875	0	0
YY1_0	MYC_0	0.105283523090405	-0.43994611912881	0.545229642219215	40	300	3	17	0.902941176470588	0.352941176470588	0.4921875	0.485071250072666	0
YY1_0	MYC_0	0.112200772696981	-0.398564448101828	0.510765220798809	40	300	1	13	0.919230769230769	0.461538461538462	0.65625	0.554700196225229	0
YY1_0	MYC_0	0.113215673244393	-0.39986165024521	0.513077323489603	40	300	2	13	0.919230769230769	0.461538461538462	0.65625	0.554700196225229	0
YY1_0	CDX2_0	0.136758902926046	-0.508888841830592	0.645647744756638	100	300	2	13	0.920769230769231	0.461538461538462	0.875	0	0
YY1_0	CDX2_0	0.14023909731862	-0.507553937360909	0.647793034679529	100	300	1	13	0.920769230769231	0.461538461538462	0.875	0	0
YY1_0	MYC_0	0.140287658771279	-0.539089837981007	0.679377496752286	100	500	1	13	0.860769230769231	0.461538461538462	0.875	0	0
YY1_0	MYC_0	0.140406970044229	-0.540272679352751	0.68067964939698	100	500	2	13	0.860769230769231	0.461538461538462	0.875	0	0
YY1_0	MYC_0	0.142968264182917	-0.57820926288878	0.721177527071696	100	500	3	17	0.832352941176471	0.352941176470588	0.65625	0	0
SREBF1_0	MYC_0	0.146170014180975	-0.561819418336482	0.707989432517458	300	500	3	21	0.823333333333333	0.380952380952381	0.598608702429899	0.755928946018454	0
